# Supplementary material for: Inducing factors and deformation mechanism of the Zhangjiacitang landslide in the Three Gorges Reservoir Area
Source: Sci Rep. 2023 Aug 9;13:12926. doi: 10.1038/s41598-023-40186-6 (PMC10412534; doi:10.1038/s41598-023-40186-6)
Supplement: Supplementary file 1 — Supplementary Information. [file 41598_2023_40186_MOESM1_ESM.xlsx]

## Sheet: raw data
Date(Year/Month/Day)	WZ1202/mm	WZ1203/mm	WZ1204/mm	WZ1205/mm	Reservoir Water Level/m	Raindfall/mm
2019-06-01	0	0	0	0	149.89	0
2019-06-02	0.0678	0.3321	0.2479	0.1684	149.16	0
2019-06-03	1.1295	2.0941	0.2304	0.6123	148.51	0
2019-06-04	1.6612	3.041	0.9621	0.6181	147.74	0
2019-06-05	0.4586	0.1733	0.6796	0.5655	146.99	3.5
2019-06-06	2.6518	1.4871	0.6847	0.9733	146.24	31.5
2019-06-07	2.1314	4.0261	0.5084	0.933	146.35	0
2019-06-08	1.2012	1.0147	0.3479	0.4555	146.57	0
2019-06-09	0.5207	0.6239	0.3172	0.5462	146.67	0
2019-06-10	1.7018	1.1828	0.534	0.766	147.1	4
2019-06-11	1.4951	1.1879	0.5723	0.4524	147.13	38.5
2019-06-12	2.3638	1.5665	1.0896	0.3526	146.69	0
2019-06-13	1.4183	1.1328	0.9777	0.716	146.47	0
2019-06-14	1.6362	0.1651	1.8689	0.213	146.33	0
2019-06-15	1.2333	4.8544	1.7701	0.4635	146.58	14.9
2019-06-16	1.2977	0.4139	1.9532	0.1684	146.82	12.8
2019-06-17	2.5399	0.4225	1.9172	0.3115	147.48	7.2
2019-06-18	0.1349	0.6668	1.1913	0.6587	147.36	6.5
2019-06-19	2.0837	0.0988	1.0944	0.4175	147.1	1.5
2019-06-20	0.8531	0.7869	1.0629	0.8238	146.83	2.5
2019-06-21	1.5221	1.0333	1.9031	1.3055	146.27	0
2019-06-22	3.8875	2.4082	1.6457	1.0834	147.58	15.4
2019-06-23	0.4695	1.6699	1.2642	0.973	147.94	10.3
2019-06-24	0.1945	0.7945	1.8187	1.2193	148.61	0
2019-06-25	0.436	0.9137	2.0627	1.2405	148.4	0
2019-06-26	0.2295	0.6614	2.3501	1.213	147.52	0
2019-06-27	0.1004	0.1037	2.706	1.1567	146.96	0
2019-06-28	0.4393	0.3759	2.6594	1.1491	146.76	22
2019-06-29	0.2764	1.0876	2.3957	1.2223	147.69	9.5
2019-06-30	1.1977	1.3794	2.0896	1.4555	148.52	0.5
2019-07-01	0.4216	0.4812	2.3417	1.5179	148.97	0
2019-07-02	2.2514	0.0725	2.7237	1.8889	148.37	0
2019-07-03	2.2612	0.8119	2.6368	1.7392	147.38	0
2019-07-04	0.7259	0.6991	2.5795	1.678	147.07	0.5
2019-07-05	2.035	1.1203	2.9684	1.3394	147.03	10.5
2019-07-06	2.0139	0.3122	2.4773	1.6059	146.85	0
2019-07-07	2.1335	1.7623	2.9925	1.6993	146.7	7.5
2019-07-08	0.1698	0.5686	3.0804	1.4586	146.8	3.5
2019-07-09	1.4139	1.2819	3.1091	1.5788	146.8	0
2019-07-10	1.8135	1.5876	2.9939	1.5788	146.97	0
2019-07-11	1.8525	1.4656	2.9981	2.0388	147.13	7
2019-07-12	1.8254	0.5881	3.6546	1.8816	147	0
2019-07-13	2.8312	1.665	2.3634	1.7443	147.25	0
2019-07-14	2.2374	3.3412	2.8138	2.1265	147.41	0
2019-07-15	2.5127	4.3245	2.1716	2.1795	148.17	0
2019-07-16	5.1298	5.6704	2.5515	1.928	147.94	0
2019-07-17	5.4816	6.2104	3.4344	2.036	147.42	0
2019-07-18	5.5446	6.9284	2.7093	2.4294	147.2	0
2019-07-19	6.7421	7.7857	3.1275	2.2252	148.06	8
2019-07-20	6.4435	8.1544	3.5462	2.0003	151.03	0
2019-07-21	6.4512	10.3184	3.9457	2.1842	151.76	0
2019-07-22	6.4966	10.627	3.2172	1.7497	152.97	0.4
2019-07-23	9.8012	7.3647	3.357	2.2746	153.66	0
2019-07-24	9.2376	6.3992	3.6547	2.4322	154.48	32.5
2019-07-25	9.4712	8.1544	3.8077	2.8965	155.93	1
2019-07-26	9.0169	7.3469	3.7743	2.7776	157.05	46
2019-07-27	10.9381	9.3306	3.0221	2.9441	157.15	0
2019-07-28	12.2056	10.75	4.9067	3.1107	157.21	0
2019-07-29	12.2957	12.103	4.1139	2.5424	156.15	0
2019-07-30	11.2957	13.6975	4.5297	3.6409	154.8	0
2019-07-31	13.9305	11.8706	4.6796	3.1118	153.49	48
2019-08-01	13.1461	12.6066	4.7902	2.9889	152.31	0
2019-08-02	11.4996	10.7711	5.8331	2.2948	151.25	0
2019-08-03	12.2682	12.0385	5.1332	2.2499	150.34	0
2019-08-04	15.1121	11.0214	4.7034	2.4767	149.68	2.7
2019-08-05	14.3138	12.4561	4.2126	2.3849	148.85	0
2019-08-06	14.8902	11.4813	4.6799	2.5424	148.86	0
2019-08-07	13.1327	9.136	5.4376	2.8885	148.67	13.5
2019-08-08	12.7398	8.1646	4.6176	2.9839	148.16	16.5
2019-08-09	15.7085	10.1092	4.3326	3.5176	148.05	1
2019-08-10	16.9402	9.9	4.3166	2.5279	148.56	0
2019-08-11	15.078	11.2552	4.5348	2.6704	148.22	0
2019-08-12	16.0651	11.8072	4.1521	2.6233	148.54	0
2019-08-13	16.3205	12.9605	4.3927	3.2026	148.6	0
2019-08-14	16.4147	12.6031	4.2509	2.5392	148.61	0
2019-08-15	16.2308	14.9975	4.1524	2.834	147.94	0
2019-08-16	17.8335	15.6535	4.6343	3.0985	147.6	0
2019-08-17	17.9841	16.3748	4.2971	3.5587	147.56	0
2019-08-18	17.412	16.2496	4.2785	2.836	147.62	0
2019-08-19	16.8829	16.9511	4.9873	3.1976	147.5	0
2019-08-20	17.5286	16.1985	4.5694	3.1188	147.27	0
2019-08-21	19.0701	16.4688	4.7491	3.0051	147.01	0
2019-08-22	21.703	14.2294	4.839	3.6446	146.81	0
2019-08-23	20.976	14.2478	4.6223	3.1785	147.29	0
2019-08-24	22.0967	15.5096	4.7986	3.2228	146.89	0
2019-08-25	22.2726	16.2934	5.2102	3.659	146.21	0
2019-08-26	22.3227	16.6941	4.8089	3.2616	146.01	0
2019-08-27	21.7424	17.1463	4.9908	3.3053	146.19	0
2019-08-28	21.0463	15.6353	4.6574	3.7988	146.13	48.5
2019-08-29	20.2215	16.483	4.6696	3.1292	146.01	8
2019-08-30	21.6994	15.9742	4.7466	3.531	145.78	0
2019-08-31	23.2322	19.5284	5.1901	3.5128	145.7	7.3
2019-09-01	23.0167	19.0526	5.001	3.2052	145.75	1.2
2019-09-02	23.5751	19.1344	5.278	3.7663	145.77	0
2019-09-03	24.3796	20.5534	5.3998	4.0781	145.78	0
2019-09-04	24.9227	17.5284	5.4428	3.6989	145.95	0
2019-09-05	24.6622	17.2934	5.1613	3.568	147.14	3
2019-09-06	24.774	17.0029	5.7126	3.6591	147.19	0
2019-09-07	24.7463	17.0423	5.2036	3.9645	147.2	0
2019-09-08	24.2215	17.5241	5.8454	4.005	147.23	32.6
2019-09-09	24.6994	19.462	5.5342	3.4446	147.35	42
2019-09-10	24.2322	17.9004	5.7482	3.1671	147.58	0
2019-09-11	24.0167	20.4062	5.7507	3.571	148.25	0
2019-09-12	24.5751	17.6516	5.4895	3.3717	149.37	0
2019-09-13	24.3796	19.0024	5.8708	3.4752	151.38	0
2019-09-14	24.9227	18.0835	5.7688	3.6364	152.66	0
2019-09-15	25.9072	17.5617	5.7322	2.6039	154.31	0
2019-09-16	24.3926	17.9022	5.2931	3.3209	156.57	0
2019-09-17	25.1521	17.7721	5.6927	3.6311	159.31	0
2019-09-18	24.5876	19.0433	5.8895	3.2858	160.91	16
2019-09-19	24.2014	17.8049	5.5326	3.1598	161.29	1.5
2019-09-20	24.2127	16.9214	5.776	4.0274	161.42	7
2019-09-21	25.2127	17.2527	5.4146	3.5359	161.4	0
2019-09-22	24.3982	16.231	5.7779	3.525	161.37	0
2019-09-23	25.3982	16.7143	5.4465	3.2008	161.42	0
2019-09-24	24.9922	17.7066	5.1891	3.5847	161.46	0
2019-09-25	25.9922	17.4338	5.5641	3.0283	161.67	0
2019-09-26	24.8514	18.4886	5.926	3.9127	161.89	0
2019-09-27	25.888	17.2509	5.8621	2.9159	162.19	0
2019-09-28	25.4305	16.8505	5.4232	3.911	163.94	0
2019-09-29	23.916	17.7088	5.3075	3.2785	163.82	0
2019-09-30	24.0056	17.6605	5.6675	3.8875	163.6	0
2019-10-01	24.9673	17.7088	5.8035	2.9219	164.21	0
2019-10-02	25.2087	17.6605	5.6902	3.5697	164.78	0
2019-10-03	24.4249	18.8532	5.848	3.375	165.13	0
2019-10-04	24.1299	17.1545	5.7313	3.8361	165.01	0
2019-10-05	23.5758	17.2933	5.8212	3.2048	164.9	19.1
2019-10-06	24.5422	16.7556	5.8578	3.6155	165.17	6.8
2019-10-07	24.0749	16.6618	6.0066	3.4544	165.8	26.5
2019-10-08	24.1928	18.1154	5.9827	3.2842	166.63	0
2019-10-09	24.1956	16.9717	5.9318	3.3048	167.69	0
2019-10-10	24.7994	16.1672	6.1471	4.0309	168.39	1
2019-10-11	25.7994	15.9973	5.1457	3.8872	168.77	11
2019-10-12	25.8786	17.5378	5.6636	3.4999	169.12	8
2019-10-13	24.2247	16.7631	5.4879	3.0069	169.43	0
2019-10-14	24.9518	16.3944	6.1069	3.6512	169.52	3
2019-10-15	24.5108	17.7188	5.8911	3.7905	169.5	0
2019-10-16	23.3709	17.0029	5.7939	3.0904	169.49	8
2019-10-17	24.1974	17.0423	5.7198	3.2976	169.67	0
2019-10-18	23.0565	17.5241	5.409	3.0844	170.07	0
2019-10-19	24.7021	17.5241	5.4637	3.0336	170.58	0
2019-10-20	24.9526	19.462	5.3012	3.1374	170.94	0
2019-10-21	24.2982	17.9004	6.1983	3.6865	171.22	3.5
2019-10-22	24.673	20.4062	5.7981	2.6948	171.59	37
2019-10-23	23.1339	17.6516	5.9543	3.7509	172.21	7
2019-10-24	24.4501	19.0024	5.2801	3.3404	172.85	0
2019-10-25	24.3949	18.0835	5.2671	3.1908	173.46	7.5
2019-10-26	25.7287	17.5617	5.2673	3.1383	173.95	0
2019-10-27	23.8809	17.9022	5.6813	3.2027	174.18	5.7
2019-10-28	26.2422	17.7721	5.3069	3.4964	174.62	3.5
2019-10-29	24.6023	19.0433	5.1849	3.4551	174.97	0
2019-10-30	25.2288	17.8049	5.6353	3.5304	175.07	0
2019-10-31	23.7971	16.9214	6.0225	3.9832	175.2	0
2019-11-01	22.8313	17.2527	6.2378	3.6288	175.16	0
2019-11-02	24.1361	16.231	6.0507	3.1965	175.05	0
2019-11-03	23.591	16.7143	5.2398	3.1392	174.99	0
2019-11-04	24.5995	17.7066	6.0664	3.0769	174.71	0
2019-11-05	23.7717	17.4338	5.859	4.0022	174.57	0
2019-11-06	24.6025	18.4886	5.1718	3.7219	174.55	0
2019-11-07	24.0689	17.2509	5.469	3.8111	174.61	1.5
2019-11-08	23.7081	16.8505	5.2193	3.0703	174.62	0
2019-11-09	24.3991	17.7088	5.9111	3.8811	174.6	0
2019-11-10	24.7448	17.6605	5.458	3.1167	174.61	0
2019-11-11	24.6573	17.7088	5.2015	3.3514	174.54	0
2019-11-12	24.5571	17.6605	5.2112	3.6542	174.37	0
2019-11-13	23.5344	18.8532	5.2166	3.3611	174.23	1
2019-11-14	24.5344	17.1545	5.9152	3.8797	174.19	0
2019-11-15	25.9004	17.2933	5.5407	3.1126	174.25	0
2019-11-16	23.6635	16.7556	5.5876	3.9294	174.35	0
2019-11-17	24.9281	16.6618	5.5229	3.3765	174.46	9.5
2019-11-18	24.8714	18.1154	5.5134	3.7933	174.54	0
2019-11-19	24.9217	16.9717	5.0898	3.268	174.61	0
2019-11-20	24.9321	16.1672	5.2177	3.0971	174.69	0
2019-11-21	24.9036	15.9973	5.3476	3.1125	174.67	0
2019-11-22	25.69	17.5378	5.5231	3.7955	174.59	0
2019-11-23	24.675	16.7631	5.4866	3.9565	174.5	0
2019-11-24	25.675	16.3944	5.0459	3.5044	174.31	19
2019-11-25	24.4049	17.7188	5.4451	3.6323	174.19	0
2019-11-26	25.4049	17.0029	5.428	3.3333	174.17	0
2019-11-27	24.4049	17.0423	5.8672	3.171	174.29	0
2019-11-28	23.4561	17.5241	5.3563	3.5292	174.43	0
2019-11-29	24.4561	17.5241	5.5347	3.9356	174.57	0
2019-11-30	23.9366	19.462	5.2427	3.8308	174.78	0
2019-12-01	24.8038	17.9004	5.558	3.8308	174.8	0
2019-12-02	25.5375	20.4062	5.8517	3.9286	174.79	0
2019-12-03	25.554	17.6516	5.4949	3.2381	174.83	0
2019-12-04	25.0759	19.0024	5.6336	3.22	174.85	0
2019-12-05	25.3447	18.0835	5.9307	3.352	174.91	0
2019-12-06	25.8935	17.5617	5.599	3.718	174.94	0
2019-12-07	24.8011	17.9022	5.2712	3.6982	174.86	0
2019-12-08	24.6109	17.7721	5.9433	3.199	174.91	0
2019-12-09	25.3269	19.0433	5.8396	3.5297	174.82	0
2019-12-10	25.1845	17.8049	5.3115	3.8126	174.81	0
2019-12-11	24.6246	16.9214	5.1428	2.9683	174.76	0
2019-12-12	24.1706	17.2527	5.5261	3.2436	174.69	0
2019-12-13	24.7268	16.231	5.1172	3.0257	174.63	0
2019-12-14	24.748	16.7143	5.6867	3.7161	174.58	0
2019-12-15	25.3055	17.7066	5.5881	3.2061	174.55	0
2019-12-16	25.4501	17.4338	5.4985	3.4105	174.52	0
2019-12-17	23.4982	18.4886	5.6074	2.9894	174.52	2.5
2019-12-18	21.9239	17.2509	5.5637	3.2188	174.5	9.5
2019-12-19	24.2277	16.8505	5.6478	3.5188	174.49	4.5
2019-12-20	23.8571	17.7088	5.6769	3.8649	174.5	0
2019-12-21	24.9028	17.6605	5.683	3.7069	174.52	0
2019-12-22	24.2989	17.7088	5.642	3.1782	174.55	0
2019-12-23	25.2454	17.6605	5.5732	3.9573	174.61	0
2019-12-24	24.3225	18.8532	5.6543	3.0147	174.59	0
2019-12-25	24.6883	17.1545	5.6038	3.2082	174.55	0
2019-12-26	23.9387	17.2933	5.3886	3.4169	174.54	0
2019-12-27	24.1614	16.7556	5.3506	3.4784	174.53	0
2019-12-28	24.4687	16.6618	5.0872	3.5314	174.53	0
2019-12-29	24.0911	18.1154	5.7842	2.969	174.53	0
2019-12-30	25.2896	16.9717	5.1771	3.3625	174.52	0
2019-12-31	22.0394	16.1672	5.5058	3.7957	174.54	0
2020-01-01	23.6155	15.9973	5.0595	4.0223	174.39	0
2020-01-02	24.2208	17.5378	5.0722	3.2167	174.26	0
2020-01-03	23.7493	16.7631	5.2471	3.9374	174.08	0
2020-01-04	23.6068	16.3944	5.08	3.006	173.89	0
2020-01-05	21.6504	17.7188	5.8567	3.2581	173.64	3
2020-01-06	23.6312	17.0029	5.3236	3.5695	173.42	17.7
2020-01-07	21.606	17.0423	5.7522	3.5933	173.2	0.2
2020-01-08	19.2917	17.5241	5.8227	3.7632	173.01	10.2
2020-01-09	22.2462	17.5241	5.5143	3.3718	172.87	0
2020-01-10	21.0437	19.462	5.7792	3.6181	172.74	0
2020-01-11	23.0057	17.9004	5.7713	3.2018	172.61	0
2020-01-12	23.0551	20.4062	5.7872	3.2196	172.41	0
2020-01-13	22.6112	17.6516	5.4416	3.2124	172.25	0
2020-01-14	22.9981	19.0024	5.4417	3.7054	172.03	0.1
2020-01-15	23.1714	18.0835	5.44	4.1742	171.79	0.1
2020-01-16	23.5323	17.5617	5.4377	3.2754	171.58	0
2020-01-17	22.7558	17.9022	5.4515	3.3333	171.37	0
2020-01-18	23.2708	17.7721	5.4526	3.3039	170.86	0
2020-01-19	24.2708	19.0433	5.4481	3.2996	170.64	0
2020-01-20	23.2715	17.8049	5.4239	3.3236	170.48	0
2020-01-21	23.1761	16.9214	5.4367	3.3378	170.41	0
2020-01-22	23.3103	17.2527	5.4189	3.3652	170.32	2.2
2020-01-23	23.2763	16.231	5.4234	3.3632	170.16	1.2
2020-01-24	23.0884	16.7143	5.4799	3.3543	170.1	0.1
2020-01-25	23.0501	17.7066	5.432	3.7893	169.89	0.6
2020-01-26	23.1932	17.4338	5.4269	3.7542	169.74	1.2
2020-01-27	22.9346	18.4886	5.444	4.0187	169.3	0
2020-01-28	22.8865	17.2509	5.4666	3.2971	169.54	0
2020-01-29	23.4029	16.8505	5.446	3.3525	169.4	0
2020-01-30	22.9999	17.7088	5.4672	3.2731	169.31	0
2020-01-31	23.0138	17.6605	5.4021	3.3091	169.19	0
2020-02-01	23.5449	17.7088	5.4179	3.3611	169.06	0
2020-02-02	23.0375	17.6605	5.4786	3.5174	168.96	2.4
2020-02-03	23.0682	18.8532	5.4175	3.5295	168.82	1
2020-02-04	24.0682	17.1545	5.443	3.3769	168.66	0
2020-02-05	23.3022	17.2933	5.2028	4.096	168.5	5.8
2020-02-06	23.2645	16.7556	5.4665	3.839	168.37	7
2020-02-07	24.2645	16.6618	5.4703	3.6608	168.23	0.3
2020-02-08	23.8174	18.1154	5.9295	3.4951	168.13	0
2020-02-09	22.8174	16.9717	5.4102	3.5142	168.03	0.3
2020-02-10	23.0818	16.1672	5.471	3.3236	167.93	0
2020-02-11	22.2465	15.9973	6.0175	3.6532	167.86	0
2020-02-12	23.501	17.5378	5.4702	3.2694	167.78	0
2020-02-13	23.056	16.7631	5.4542	3.287	167.71	0
2020-02-14	23.289	16.3944	5.4319	3.315	167.6	0
2020-02-15	23.0602	17.7188	5.4681	3.5135	167.51	9.2
2020-02-16	23.4195	17.0029	5.3941	3.9117	167.45	0
2020-02-17	23.1531	17.0423	5.4659	3.2762	167.44	0
2020-02-18	23.2275	17.5241	5.3995	3.4705	167.43	0
2020-02-19	23.1235	17.5241	5.4547	3.4021	167.49	0.1
2020-02-20	23.1391	19.462	5.4701	3.2805	167.59	1.3
2020-02-21	22.8941	17.9004	5.347	3.7876	167.7	1.8
2020-02-22	23.1235	20.4062	5.3755	3.3475	167.8	0
2020-02-23	23.1391	17.6516	5.2934	3.4509	167.97	0
2020-02-24	22.8941	19.0024	5.3268	3.3464	167.98	0
2020-02-25	23.8941	18.0835	5.2213	3.19	167.97	0
2020-02-26	22.9048	17.5617	6.0548	3.571	167.93	0
2020-02-27	22.4208	17.9022	5.6182	3.4065	167.87	5
2020-02-28	23.1351	17.7721	5.9469	2.9389	167.77	7.8
2020-02-29	24.0925	19.0433	5.986	3.0579	167.68	0
2020-03-01	22.7527	17.8049	5.1985	3.539	167.64	0
2020-03-02	23.2243	16.9214	5.7053	2.9791	167.52	9
2020-03-03	22.8941	17.2527	5.2529	3.5656	167.5	3.2
2020-03-04	22.0697	16.231	5.4838	3.0849	167.44	0
2020-03-05	22.2465	16.7143	5.779	3.3535	167.4	0
2020-03-06	23.3198	17.7066	5.527	3.4712	167.34	0
2020-03-07	23.0305	17.4338	5.9834	3.6323	167.3	0
2020-03-08	22.0697	18.4886	5.8549	3.5925	167.28	0
2020-03-09	23.0305	17.2509	5.6371	3.4797	167.19	1.7
2020-03-10	22.0697	16.8505	5.1767	2.9651	167.12	0
2020-03-11	22.5475	17.7088	6.05	3.592	166.98	0.1
2020-03-12	22.2495	17.6605	6.0601	3.165	166.84	0.9
2020-03-13	21.8505	17.7088	5.313	3.5404	166.71	3.8
2020-03-14	22.7368	17.6605	5.2581	4.0715	166.6	0
2020-03-15	23.2418	18.8532	6.0797	3.343	166.55	0
2020-03-16	24.8165	17.1545	5.8335	3.6711	166.43	0
2020-03-17	23.0328	17.2933	5.3296	3.9571	166.28	0
2020-03-18	23.0107	16.7556	5.9519	3.318	166.12	0
2020-03-19	22.3203	16.6618	5.9763	3.4334	166.01	0
2020-03-20	23.2673	18.1154	5.4314	2.8504	165.88	0
2020-03-21	23.737	16.9717	5.1737	3.5778	165.65	0
2020-03-22	20.7473	16.1672	5.9085	3.6256	165.54	0
2020-03-23	22.005	15.9973	6.0577	3.1976	165.31	0
2020-03-24	23.139	17.5378	5.8582	3.5742	165.16	0
2020-03-25	23.9452	16.7631	5.5456	3.0598	164.95	0
2020-03-26	23.6007	16.3944	6.0223	3.7251	164.84	1.5
2020-03-27	20.5382	17.7188	5.6918	3.2451	164.79	49.1
2020-03-28	23.6007	17.0029	5.3613	4.0598	164.92	1.6
2020-03-29	20.5382	17.0423	6.0308	3.7251	164.96	2.9
2020-03-30	22.6808	17.5241	5.5946	4.0732	165.03	0
2020-03-31	22.1725	17.1545	5.7896	3.9653	165	0.4
2020-04-01	22.2621	17.2933	5.3282	3.1468	164.97	0
2020-04-02	23.3875	16.7556	5.613	3.2954	165.08	0
2020-04-03	23.1289	16.6618	5.2466	3.2967	165.12	0
2020-04-04	22.155	18.1154	6.1905	3.5916	165.11	0.4
2020-04-05	24.3874	16.9717	5.842	3.4313	165.09	0
2020-04-06	24.5467	16.1672	5.6773	3.4853	164.96	0
2020-04-07	25.7758	15.9973	5.677	2.7533	164.92	0
2020-04-08	25.8189	17.5378	6.0934	3.3529	164.63	0.1
2020-04-09	26.0823	16.7631	5.4091	3.8581	164.44	0
2020-04-10	24.9142	16.3944	6.0596	2.9246	164.17	20.5
2020-04-11	24.9601	17.7188	5.7233	3.4105	163.88	0
2020-04-12	25.9345	17.7904	5.3045	3.7777	163.47	0
2020-04-13	26.0555	18.4564	5.1181	3.1783	163.05	0
2020-04-14	24.4024	17.4352	5.3111	3.3433	162.59	0
2020-04-15	25.1015	19.0021	5.1824	3.2045	162.25	0
2020-04-16	23.7282	18.1097	5.4337	4.8078	161.7	0
2020-04-17	24.2354	15.4301	5.671	3.0762	161.21	2.7
2020-04-18	23.2979	15.7749	5.6891	3.791	160.71	19
2020-04-19	23.3629	18.0422	5.8562	3.8048	160.36	0
2020-04-20	22.8273	15.9253	5.4983	3.5193	159.99	19.8
2020-04-21	20.4406	14.0333	5.7433	3.3571	159.7	7.5
2020-04-22	23.5149	16.5818	5.6812	3.2405	159.39	4.6
2020-04-23	23.8543	16.4344	5.7831	3.4366	159.23	2.3
2020-04-24	24.0669	17.0902	5.9707	3.3254	159.12	0
2020-04-25	22.8546	16.7274	6.0303	3.5664	159.08	0
2020-04-26	23.916	17.4039	6.2778	3.5261	159.05	0
2020-04-27	24.0056	17.0534	6.0358	4.0027	159	0
2020-04-28	24.9673	17.9528	5.182	3.8487	158.79	0
2020-04-29	25.2087	18.7328	5.489	3.9515	158.47	0
2020-04-30	24.4249	16.7567	5.6938	3.1087	158.09	1.7
2020-05-01	24.1299	17.1087	5.0137	3.6973	157.72	0
2020-05-02	23.5758	17.1544	5.8849	3.8599	157.5	0
2020-05-03	24.5422	19.5875	5.3295	3.2333	157.32	0
2020-05-04	24.0749	19.1287	5.9217	3.5113	157.09	6.3
2020-05-05	24.1928	17.0005	5.6707	3.9848	156.89	0.2
2020-05-06	24.1956	18.571	5.9231	3.6815	156.68	0
2020-05-07	24.7994	18.7615	5.7929	3.5016	156.21	0
2020-05-08	25.7994	19.7615	5.7929	3.5016	155.72	0.7
2020-05-09	25.8786	18.9862	5.8687	3.1383	155.29	29.3
2020-05-10	24.2247	18.5444	5.4289	3.7726	154.98	0
2020-05-11	24.9518	18.2128	5.4502	3.1781	154.66	7
2020-05-12	24.5108	16.9701	5.0313	3.8359	154.14	0
2020-05-13	23.3709	16.8502	5.3847	2.9524	153.72	13.5
2020-05-14	24.1974	17.2478	5.379	3.296	153.34	2.5
2020-05-15	23.0565	17.4372	5.9613	3.8046	153.19	0
2020-05-16	24.7021	18.2076	5.6628	3.2454	153.06	22.7
2020-05-17	24.9526	18.978	5.1265	3.1218	153.02	0
2020-05-18	24.2982	19.0971	5.2322	3.2803	153.03	0
2020-05-19	24.673	19.4404	5.8768	3.3406	152.94	0
2020-05-20	23.1339	19.4435	5.8185	3.365	152.74	26.9
2020-05-21	24.4501	18.7322	6.2298	2.7505	152.46	0.5
2020-05-22	24.3949	19.0064	5.6889	3.6967	152.1	0
2020-05-23	25.7287	21.558	5.8267	3.4262	151.98	0
2020-05-24	23.8809	20.2112	5.3341	3.7329	152.01	12.2
2020-05-25	26.2422	19.3739	5.9347	3.9219	152.17	3.2
2020-05-26	24.6023	19.4335	5.4115	3.3789	152.01	0
2020-05-27	25.2288	18.7569	5.6014	3.11	151.83	0.1
2020-05-28	23.7971	19.131	5.1901	3.8471	151.46	1.1
2020-05-29	25.2594	20.033	5.4869	3.5133	151.13	0.2
2020-05-30	26.4363	20.7504	5.0217	3.3366	150.98	0
2020-05-31	25.9279	21.7272	5.7647	3.8705	150.72	4.9
2020-06-01	27.1351	20.1119	5.0716	3.6382	150.31	0
2020-06-02	24.2162	16.8337	5.5517	3.0016	149.58	18.6
2020-06-03	23.3652	15.9012	5.0246	3.7205	149.41	0
2020-06-04	23.9912	17.7209	5.6654	2.8726	149.14	0
2020-06-05	23.7263	18.1926	5.8175	3.1067	148.53	0
2020-06-06	25.1426	18.9222	5.9454	3.2001	147.86	0
2020-06-07	24.8732	21.2185	5.9372	3.4262	147.18	0
2020-06-08	24.2571	21.775	5.1162	3.3444	146.3	14.6
2020-06-09	25.0617	21.2215	5.5717	3.9659	145.71	4.8
2020-06-10	24.2073	20.4264	5.6116	3.5862	145.94	0
2020-06-11	24.2104	21.1244	5.5717	3.8973	146.04	14.1
2020-06-12	24.3202	21.4803	5.6305	3.6049	146.57	21.2
2020-06-13	23.7194	21.3608	6.0776	4.2749	146.96	0
2020-06-14	26.9939	21.1666	6.6689	4.3985	147.06	29.2
2020-06-15	24.122	21.2097	6.5799	3.9031	147.78	0
2020-06-16	24.7123	21.4772	6.9695	4.2377	147.22	0
2020-06-17	25.6977	21.3574	6.1089	4.2419	146.8	16.8
2020-06-18	24.6936	19.0484	6.6029	4.251	147.09	1
2020-06-19	27.5025	18.795	6.891	3.9715	146.84	1.6
2020-06-20	26.0021	19.9466	6.0545	4.3544	147.29	7.6
2020-06-21	23.5035	20.1572	5.9922	4.4415	147.49	10.3
2020-06-22	26.5285	20.5721	6.4178	3.8188	148.39	23.1
2020-06-23	27.5679	20.0486	6.4953	4.7243	149.49	0.6
2020-06-24	25.582	20.3163	6.2355	4.0491	149.68	0
2020-06-25	26.582	21.3163	6.2355	4.331	148.95	0
2020-06-26	27.8757	21.467	6.8965	4.331	147.94	0
2020-06-27	30.5137	20.8453	7.198	4.1254	147.39	45.8
2020-06-28	30.3372	20.6287	7.6285	4.2087	148.2	1
2020-06-29	30.9838	20.8414	7.8582	5.3385	150.35	0
2020-06-30	30.6882	21.5045	7.4845	5.6851	150.41	0
2020-07-01	30.3049	21.7899	7.5062	5.5347	149.61	6.7
2020-07-02	30.2828	24.1829	8.4947	4.9248	149.94	51.5
2020-07-03	31.4649	24.6321	8.3687	5.1244	152.09	0
2020-07-04	30.0894	20.3984	8.5712	5.6889	152.18	3.7
2020-07-05	32.3737	21.5473	9.5795	5.5678	151.66	20.4
2020-07-06	33.7282	24.406	9.5074	4.8181	151.67	11.7
2020-07-07	32.2495	24.6067	9.5502	5.4175	151.42	3.6
2020-07-08	32.8169	25.6277	9.58	5.2847	151.36	1.1
2020-07-09	32.3097	25.9765	9.2475	5.2206	151.64	0
2020-07-10	33.798	26.686	9.8884	4.7933	151.6	0
2020-07-11	33.6249	26.8248	9.5454	6.0098	151.41	32.4
2020-07-12	34.7041	28.4832	10.0037	5.6843	152.28	8.7
2020-07-13	33.713	26.8339	9.905	5.4841	154.43	12.5
2020-07-14	33.1731	27.1878	10.7642	5.7474	156.33	11.1
2020-07-15	34.096	28.8289	10.0991	6.0727	157.39	9.3
2020-07-16	34.2895	28.0298	10.8273	5.4458	157.49	143.4
2020-07-17	36.6193	26.2999	10.9612	6.1661	159.24	16.6
2020-07-18	39.9233	30.6395	10.5954	6.874	162.79	26.9
2020-07-19	43.6439	35.4575	10.9469	6.2388	165.97	0
2020-07-20	42.8132	37.0713	11.6766	6.7542	166.73	0
2020-07-21	44.395	34.6822	11.102	6.4679	166.38	2
2020-07-22	46.0102	37.9557	11.6113	6.3927	166.03	0.2
2020-07-23	45.1837	38.939	11.3044	6.3684	165.65	0
2020-07-24	47.2806	40.2002	11.3919	5.7289	165.3	0
2020-07-25	45.1022	40.3441	12.2993	6.7747	164.95	0.4
2020-07-26	45.4219	39.8943	12.9498	7.0983	164.6	113.4
2020-07-27	46.2457	41.3519	12.2193	6.8897	164.25	0
2020-07-28	48.9991	43.6352	12.7882	7.5012	163.9	0
2020-07-29	50.4778	44.3313	12.7882	6.0743	163.55	0
2020-07-30	53.4606	43.4186	12.1855	6.7569	163.2	0
2020-07-31	52.1597	45.5014	12.7529	6.6916	162.95	0
2020-08-01	53.7642	48.088	13.5449	6.0806	162.6	0
2020-08-02	53.1697	47.747	13.3398	7.5699	162.15	0
2020-08-03	53.8741	47.0277	12.5068	7.2255	161.8	0
2020-08-04	55.4158	47.7022	12.6007	7.0125	161.45	0
2020-08-05	54.3822	49.5902	12.5338	7.6287	161.1	0
2020-08-06	55.9941	49.5969	12.8296	6.9834	160.75	4.7
2020-08-07	56.4106	50.5133	13.0943	7.5904	160.4	0
2020-08-08	56.6383	51.5462	13.652	7.7796	160.05	4.7
2020-08-09	57.579	51.1723	13.9296	7.7134	159.7	2.6
2020-08-10	57.1818	51.648	13.3761	7.1166	159.8	0
2020-08-11	55.506	50.8585	13.3008	7.5437	160.1	0
2020-08-12	55.0014	50.991	13.3886	6.9449	158.5	0
2020-08-13	56.7869	51.8563	14.1144	7.2172	157	2
2020-08-14	56.4259	52.0422	14.8006	7.6426	158.5	0
2020-08-15	57.4311	54.8619	15.0333	7.6902	159.5	0
2020-08-16	57.0921	53.3583	15.3682	8.0617	160.7	0
2020-08-17	58.9116	53.016	15.6607	7.615	161.4	0
2020-08-18	58.6325	52.3133	15.8548	7.9713	161.6	74.3
2020-08-19	58.0167	53.2806	15.5329	8.2753	163.66	0.1
2020-08-20	59.987	55.1011	14.5329	8.2563	167.35	0.9
2020-08-21	58.3651	54.0187	14.2938	8.8082	169.42	2.8
2020-08-22	60.1265	55.6875	16.287	9.0053	170.47	0.1
2020-08-23	61.4381	54.8747	15.9301	8.7072	169.47	0
2020-08-24	60.5436	56.178	15.8563	9.1294	168.75	0
2020-08-25	60.2672	55.0511	16.2048	8.2376	166.9	0
2020-08-26	60.0122	54.605	15.7488	8.2803	166.12	0
2020-08-27	60.4582	56.1803	15.1213	8.3658	165.77	0
2020-08-28	60.4432	56.5845	16.0403	9.6504	165.65	0
2020-08-29	59.4864	57.0717	15.5409	10.4018	165.1	0
2020-08-30	62.0796	56.1081	15.1812	10.0015	164.17	0
2020-08-31	62.351	56.165	15.7235	9.9184	162.45	0
2020-09-01	62.4188	57.2421	15.8679	10.235	161.06	0
2020-09-02	61.4276	52.3761	15.1996	9.9184	161.08	0.5
2020-09-03	62.9241	52.4908	15.6329	9.5076	161.79	0
2020-09-04	61.7963	52.7288	15.5681	9.4473	161.84	0
2020-09-05	63.6264	52.8682	15.7371	10.0061	161.3	0
2020-09-06	62.3722	52.8712	15.6829	9.9332	160.44	0
2020-09-07	63.3905	52.8875	16.719	9.9451	159.1	0
2020-09-08	63.1828	52.9556	16.5631	9.8241	158.1	0
2020-09-09	63.0545	53.0125	16.2114	10.1406	157.1	0
2020-09-10	63.6182	53.0163	16.1548	10.3184	156.3	0
2020-09-11	64.434	53.1842	16.8892	10.6755	155.9	0
2020-09-12	64.6327	53.273	17.1247	10.804	155.92	0
2020-09-13	64.0008	53.388	16.6891	10.5419	156.2	12.5
2020-09-14	65.7072	53.4378	16.4636	9.9011	156.2	9.7
2020-09-15	65.1313	53.4628	16.3482	10.0242	156.55	4.3
2020-09-16	65.3548	53.4631	16.0152	10.4615	157.1	0
2020-09-17	65.5891	53.4921	16.9743	10.3194	157.8	4.6
2020-09-18	64.7902	53.5547	16.7974	11.0132	158.1	4.7
2020-09-19	65.3949	53.5635	16.3493	10.6412	160.1	0
2020-09-20	65.9375	53.5668	16.4638	9.8589	161	0
2020-09-21	64.7712	53.5697	16.919	10.6065	162	0
2020-09-22	64.9797	53.6027	16.9332	10.8698	161.71	9.1
2020-09-23	65.0271	53.6466	16.7467	9.9606	161.6	10.3
2020-09-24	63.933	53.6562	15.6448	10.6301	161.65	0
2020-09-25	65.0429	53.6758	15.8151	10.691	161.3	0
2020-09-26	63.5308	53.6904	16.8318	10.6775	160.28	6.9
2020-09-27	64.3841	53.6981	16.39	9.8348	160.62	0
2020-09-28	64.2131	53.7282	16.4465	10.1106	161.3	4.1
2020-09-29	64.3998	53.8046	16.646	11.0186	161.95	0
2020-09-30	64.3095	53.8162	16.453	10.8796	163.15	0
2020-10-01	64.8377	53.8631	16.1812	10.2422	165	0
2020-10-02	63.7348	53.8635	16.6106	10.0846	166.35	10.6
2020-10-03	64.7914	53.9217	16.6366	10.0932	168	23.8
2020-10-04	65.4577	53.9246	16.8627	9.9673	169.21	17.4
2020-10-05	64.3841	53.9257	16.5252	9.9699	170.7	8.5
2020-10-06	64.2131	53.974	16.2006	10.4846	171.69	8
2020-10-07	64.3998	53.986	16.0048	10.5491	172	0
2020-10-08	64.3095	54.0555	16.3327	9.8005	172.3	0
2020-10-09	64.8377	54.0582	16.6059	10.6567	172.52	0
2020-10-10	63.7348	54.0613	16.4589	9.992	172.9	0
2020-10-11	64.7914	54.0631	17.0796	10.5954	173	0
2020-10-12	65.4577	54.0758	16.3956	11.0129	172.33	0
2020-10-13	64.3095	54.0898	15.5203	10.5265	172.4	0
2020-10-14	64.8377	54.0961	14.5352	10.7118	172.3	0
2020-10-15	63.7348	54.1242	16.9787	10.9088	171.77	2.9
2020-10-16	64.7914	54.142	16.9526	10.9265	172	13.1
2020-10-17	65.4577	54.1592	16.9526	9.9265	172.1	0
2020-10-18	65.7072	54.1687	16.4906	10.2623	172.56	0
2020-10-19	65.1313	54.1715	16.2251	10.5439	173	0
2020-10-20	65.3548	54.1733	16.3595	10.8065	173.6	3
2020-10-21	65.5891	54.1829	16.3595	10.8625	173.82	0
2020-10-22	64.7902	54.1963	16.4763	10.3755	174.12	0
2020-10-23	65.3949	54.1977	16.5291	10.7861	174.28	0
2020-10-24	65.9375	54.2304	16.9363	10.1379	174.3	0
2020-10-25	64.7712	54.2351	16.687	11.0375	174.36	0
2020-10-26	64.9797	54.2438	16.5496	10.0237	174.56	0
2020-10-27	65.0271	54.2609	15.0341	10.6665	175	2.7
2020-10-28	63.933	54.267	14.9203	10.5671	174.9	0
2020-10-29	65.0429	54.2708	15.1873	10.7143	174.95	0
2020-10-30	63.5308	54.2717	15.9231	10.4086	174.85	0
2020-10-31	64.3841	54.2732	16.1559	10.5648	174.97	0
2020-11-01	64.2131	54.2788	16.1547	10.9715	174.32	2.6
2020-11-02	64.3998	54.2816	16.4934	11.176	174.28	0
2020-11-03	64.3095	54.2967	16.5007	11.0902	174.7	0
2020-11-04	64.8377	54.303	16.6328	11.0802	174.8	0
2020-11-05	64.7348	54.3229	16.9378	10.478	174.77	0
2020-11-06	65.7914	54.3243	16.5364	11.0003	174.81	0
2020-11-07	64.4577	54.3259	16.9933	10.4101	174.76	0
2020-11-08	65.3372	54.3485	16.0241	10.9545	174.73	0
2020-11-09	63.8144	54.3555	16.5332	10.08	174.7	0
2020-11-10	64.253	54.3583	16.8408	10.5299	174.65	0
2020-11-11	65.1917	54.3673	16.7893	10.9512	174.42	0
2020-11-12	65.7148	54.3743	16.9115	10.1949	174.1	0
2020-11-13	64.3344	54.3756	16.8773	10.419	174.31	0
2020-11-14	64.9155	54.3998	16.3251	9.9294	174.21	0
2020-11-15	65.8708	54.4177	16.9111	10.8025	174.27	0
2020-11-16	64.0828	54.4179	16.5593	10.7894	174.2	0
2020-11-17	64.9232	54.4183	15.6187	10.0975	174.19	0
2020-11-18	64.6711	54.419	16.8237	10.859	174.34	20.5
2020-11-19	63.6401	54.4254	16.7696	10.6292	174.14	2.1
2020-11-20	62.4395	54.4255	16.3255	10.0938	174.1	1.4
2020-11-21	63.1395	54.4286	16.1628	10.5135	174.11	0.9
2020-11-22	62.578	54.4303	16.2553	10.4727	174.2	0.2
2020-11-23	62.5678	54.4325	16.0339	10.1212	174.07	4.8
2020-11-24	62.8261	54.4523	16.2382	9.9884	174.1	3.9
2020-11-25	64.383	54.4542	16.2946	10.9053	174	0.2
2020-11-26	64.2199	54.4558	16.5103	10.032	174.1	0.1
2020-11-27	63.081	54.4665	16.4534	10.0385	174.14	0.8
2020-11-28	63.4248	54.4819	16.2405	10.2047	174.15	0
2020-11-29	63.9624	54.4953	16.1149	10.433	174.06	0.1
2020-11-30	63.8284	54.5129	16.888	10.2249	174.15	0
2020-12-01	62.4995	54.5195	16.3955	10.7223	174.16	0.2
2020-12-02	63.6584	54.5224	16.903	10.6226	174.15	0
2020-12-03	63.3648	54.535	16.4105	10.418	174.25	0
2020-12-04	63.5073	54.5368	16.8286	10.5056	174.15	0
2020-12-05	64.2719	54.5372	16.2279	10.5342	174.3	0
2020-12-06	63.6776	54.5638	16.1609	10.3159	174.2	0
2020-12-07	63.0415	54.5885	16.7874	10.1877	174.44	2.7
2020-12-08	64.1542	54.6032	16.928	10.3394	174.48	0
2020-12-09	63.1413	54.6074	16.1332	10.4546	174.56	0
2020-12-10	63.0568	54.637	16.725	10.1539	174.71	0
2020-12-11	62.8843	54.6455	16.6065	10.3455	174.63	0
2020-12-12	63.8843	54.6488	16.3555	10.1324	174.75	0
2020-12-13	64.8843	54.6526	16.0619	10.2417	174.71	1
2020-12-14	62.4493	54.6672	16.3957	10.5697	174.6	0
2020-12-15	63.1267	54.6719	16.3483	10.6075	174.4	0
2020-12-16	62.7523	54.6959	16.1859	10.4539	174.3	0
2020-12-17	62.8134	54.6967	16.4312	10.483	173.98	0
2020-12-18	63.013	54.6975	16.9524	10.2879	174	0
2020-12-19	63.7059	54.7138	16.3042	10.2302	173.94	0
2020-12-20	63.1047	54.7161	16.8542	11.3163	174.12	0
2020-12-21	63.451	54.7324	16.9153	10.0346	174.15	0
2020-12-22	62.241	54.746	16.3042	10.5582	174.1	0
2020-12-23	63.5163	54.759	16.7299	10.6713	174.06	0
2020-12-24	64.5163	54.7596	16.4037	10.2631	174.1	0
2020-12-25	62.5106	54.7691	16.5342	10.3908	174.04	0
2020-12-26	63.1643	54.7823	16.9298	11.0686	174	0
2020-12-27	62.513	54.7864	15.5541	10.7529	174.05	0
2020-12-28	63.4354	54.843	16.9157	10.8961	174.06	0
2020-12-29	61.8427	54.851	16.6954	10.4579	173.96	4.8
2020-12-30	62.4919	54.8819	16.5177	10.6717	174	0
2020-12-31	62.761	54.8949	16.1597	10.6556	173.5	0.4
2021-01-01	62.9858	54.9063	16.3498	10.6826	173.26	0
2021-01-02	63.0259	54.9118	16.2276	10.7672	173.23	0
2021-01-03	63.1319	54.9264	16.3772	10.772	173.25	0.5
2021-01-04	63.1849	54.9339	16.4449	10.8591	173.3	0
2021-01-05	63.238	54.9743	16.5219	10.8325	173.3	0
2021-01-06	63.3175	54.9859	16.5626	10.8325	173	0
2021-01-07	63.1831	54.9965	16.3135	10.83	172.6	4.6
2021-01-08	63.0623	55.0065	16.223	10.8325	171.99	0
2021-01-09	62.9827	55.0076	16.2049	10.9198	171.45	0
2021-01-10	62.9427	55.0197	16.2683	10.9995	171.16	0
2021-01-11	62.823	55.0255	16.1646	10.0161	171.1	0
2021-01-12	62.7034	55.0581	16.1333	10.0573	171.01	0
2021-01-13	62.5443	55.0621	16.0842	10.048	171	0
2021-01-14	62.6529	55.0625	16.2112	10.9592	170.97	0
2021-01-15	62.7589	55.0832	16.2926	10.8398	170.89	0
2021-01-16	62.9229	55.0885	16.1215	10.7577	170.66	1.4
2021-01-17	62.7905	55.0943	16.8999	10.7441	170.6	0.5
2021-01-18	62.927	55.1115	16.7313	10.5269	170.41	0
2021-01-19	62.8359	55.1329	16.5378	10.4449	170.3	0
2021-01-20	63.0375	55.1491	16.2527	10.2987	170.24	0
2021-01-21	63.0903	55.1703	16.0897	10.2919	170.26	1.3
2021-01-22	62.9699	55.1816	16.9166	10.076	170.25	0.9
2021-01-23	62.8917	55.1963	16.8607	10.1599	170.2	0
2021-01-24	62.7439	55.2135	16.578	10.5918	170.31	0.5
2021-01-25	62.7321	55.2383	16.6136	10.7045	170.25	7.5
2021-01-26	62.5834	55.24	16.5429	10.6843	170.28	0
2021-01-27	62.4914	55.2557	16.4647	11.6643	170.24	0
2021-01-28	62.5061	55.266	16.4731	10.6156	170.24	0
2021-01-29	62.3878	55.268	16.3329	10.6688	170.3	0
2021-01-30	62.2548	55.2849	16.3007	10.6779	170.35	0
2021-01-31	62.1872	55.29	16.278	10.7022	170.38	0
2021-02-01	62.202	55.3275	16.4316	10.656	170.42	0
2021-02-02	62.2283	55.3981	16.4314	10.6318	170.37	0
2021-02-03	62.1893	55.4079	16.4631	10.6029	170.32	0
2021-02-04	62.203	55.4199	16.4269	10.6248	170.37	1
2021-02-05	62.1344	55.4285	16.3866	10.6224	170.3	0
2021-02-06	62.0953	55.429	16.4005	10.5403	170.28	0
2021-02-07	62.1767	55.4344	16.4092	10.5335	170.18	0
2021-02-08	62.0975	55.4429	16.2369	9.6133	170.06	0
2021-02-09	62.164	55.4438	16.1329	10.5579	169.97	0
2021-02-10	62.1365	55.4532	16.1555	10.5358	169.9	0
2021-02-11	62.1354	55.4542	16.0694	10.5358	169.79	0
2021-02-12	62.1365	55.4548	16.0378	10.5313	169.56	0
2021-02-13	62.1893	55.4928	16.9616	10.5845	169.3	0
2021-02-14	62.2685	55.4936	16.0574	10.6156	169	0
2021-02-15	62.1861	55.5108	16.9597	10.6909	168.82	11.8
2021-02-16	61.9982	55.5195	16.8196	10.6843	168.72	0.1
2021-02-17	61.8905	55.5195	16.9091	10.547	168.5	0
2021-02-18	61.7976	55.5289	16.6667	10.4833	168.24	0
2021-02-19	61.7066	55.5768	16.6388	10.3708	168.15	0
2021-02-20	61.5757	55.6239	16.631	11.287	167.92	0
2021-02-21	61.391	55.6313	16.7303	10.0721	167.84	0
2021-02-22	61.2477	55.6526	16.7277	10.9636	167.72	0
2021-02-23	61.1021	55.659	16.6233	11.1102	167.55	0.3
2021-02-24	60.9715	55.6766	16.1164	10.1617	167.41	0
2021-02-25	60.6754	55.6896	16.5613	10.579	167.22	3.2
2021-02-26	60.2062	55.7138	16.9295	10.8842	167.06	1.9
2021-02-27	59.939	55.7152	16.6006	10.982	167.09	0
2021-02-28	59.8725	55.7188	16.114	10.0844	167.02	0
2021-03-01	59.7922	55.7398	16.039	10.1363	166.99	5
2021-03-02	59.7119	55.7469	16.0497	10.3229	166.85	0
2021-03-03	59.5777	55.7688	16.5048	11.0662	166.7	0
2021-03-04	59.8874	55.7716	16.9326	10.8591	166.65	0
2021-03-05	60.0343	55.7804	16.5154	10.629	166.65	0.2
2021-03-06	60.2614	55.7824	16.1164	10.2434	166.5	1.3
2021-03-07	60.2614	55.8141	16.0933	10.247	166.32	0
2021-03-08	60.2488	55.8179	16.1871	10.2032	166.22	3.7
2021-03-09	60.2602	55.8354	16.9127	10.2298	166.18	0
2021-03-10	60.2326	55.8518	16.5154	10.1825	166.1	0.9
2021-03-11	60.1776	55.8593	16.3524	10.1825	165.99	0
2021-03-12	60.0308	55.8631	16.2818	10.2418	165.89	0
2021-03-13	60.0285	55.8677	16.1017	10.3994	165.79	0
2021-03-14	60.0254	55.8819	15.9863	10.4301	165.76	0
2021-03-15	60.224	55.918	16.2481	10.3917	165.82	0
2021-03-16	60.2612	55.9256	16.1788	10.4449	165.86	0
2021-03-17	60.2193	55.9258	16.9138	10.5269	165.83	0
2021-03-18	60.1767	55.9316	16.6159	10.7354	165.78	10.3
2021-03-19	59.961	55.9482	16.3876	9.9195	166.02	0.2
2021-03-20	59.9195	55.9757	16.2856	10.991	166.15	6.1
2021-03-21	59.8522	56.0016	16.9497	10.9278	166.15	8.1
2021-03-22	59.84	56.0397	16.9735	10.7947	166.25	0
2021-03-23	59.8529	56.0529	16.882	10.7071	166.37	0
2021-03-24	59.8679	56.0699	16.0856	10.5345	166.2	0
2021-03-25	60.0019	56.1058	16.1432	10.3216	166.4	0
2021-03-26	60.0708	56.1457	16.4113	11.0555	166.35	0.6
2021-03-27	60.4062	56.3724	16.6607	10.816	166.24	0
2021-03-28	60.5156	56.415	16.7764	10.6522	166.08	0
2021-03-29	60.958	56.4205	16.1259	10.5253	165.9	0
2021-03-30	61.958	56.4293	16.4518	10.5253	165.75	103.9
2021-03-31	60.8777	56.557	16.4518	10.0833	165.76	0
2021-04-01	61.0753	56.588	16.517	10.0281	165.71	5.6
2021-04-02	60.7348	56.6699	16.9388	10.0176	165.52	5.3
2021-04-03	59.7233	56.6931	16.8951	10.4342	165.33	4.7
2021-04-04	59.5199	56.7655	16.6495	10.6446	165.1	0
2021-04-05	60.6749	56.7922	16.0307	11.1718	164.78	0
2021-04-06	61.0397	56.7961	17.1555	10.7423	164.52	11.3
2021-04-07	61.8217	56.8033	16.3155	9.8914	164.28	24.6
2021-04-08	61.1097	56.8036	16.3516	10.5804	164.1	0
2021-04-09	59.9312	56.8131	16.577	10.1778	163.9	0
2021-04-10	60.3053	56.8829	16.0731	10.9913	163.6	0
2021-04-11	60.2426	56.9112	16.989	10.5279	163.4	0.3
2021-04-12	61.2426	56.9191	16.4226	10.1115	163.45	0
2021-04-13	61.8864	56.9613	16.4226	10.2942	163.3	0.7
2021-04-14	60.5497	57.0093	16.3758	10.9116	163	1.4
2021-04-15	61.3653	57.0282	16.4248	10.6848	162.8	0
2021-04-16	62.068	57.1012	17.1065	9.9841	162.58	1.6
2021-04-17	61.9626	57.1161	17.0836	10.0223	162.2	0
2021-04-18	62.0941	57.1551	16.5442	10.8912	162.28	0.5
2021-04-19	62.611	57.1779	16.1614	10.4824	162.4	0
2021-04-20	62.3002	57.2488	16.5188	10.8263	162.32	6.2
2021-04-21	62.4139	57.2672	16.2008	10.1271	162.06	0.2
2021-04-22	62.7171	57.2689	17.0241	10.2848	161.73	0
2021-04-23	62.227	57.3685	16.7651	10.4938	161.34	0.2
2021-04-24	59.5187	57.447	16.356	10.7461	161	40.9
2021-04-25	60.5379	57.5009	16.9757	10.8735	161.2	3.1
2021-04-26	61.943	57.5085	16.3435	10.0027	160.83	1
2021-04-27	61.6162	57.5901	17.0081	10.0606	160.55	0
2021-04-28	61.6867	57.5909	16.4254	10.667	160.2	0
2021-04-29	61.1092	57.6665	16.3846	10.9091	159.65	0
2021-04-30	62.1274	57.6848	16.6466	10.5274	159.25	0
2021-05-01	62.8476	57.7396	17.0175	10.8178	159.1	0
2021-05-02	63.0029	57.7984	16.3758	10.8989	159.05	0
2021-05-03	63.2303	57.8415	17.0318	10.233	158.85	21.8
2021-05-04	61.9647	57.9034	16.9479	10.5961	159.08	0
2021-05-05	63.3476	57.905	16.7113	10.541	158.95	41.4
2021-05-06	63.6339	57.9223	17.0054	10.6214	159.25	0
2021-05-07	63.7525	58.0093	16.5674	10.667	159.18	0
2021-05-08	63.6381	58.0112	17.1325	10.7366	158.95	0
2021-05-09	63.4715	58.0381	16.7586	10.3892	158.53	0
2021-05-10	64.0275	58.101	16.8464	10.74	157.95	0
2021-05-11	64.3706	58.1142	16.6079	10.751	157.43	15.3
2021-05-12	64.3635	58.1297	16.2444	10.5277	156.77	0
2021-05-13	64.2337	58.1348	16.3962	10.3853	156.15	3.5
2021-05-14	64.81	58.2158	17.0103	10.5013	155.39	13.5
2021-05-15	64.9878	58.2882	17.0055	10.1364	155.35	39.3
2021-05-16	65.678	58.3205	17.0149	10.5274	155.55	11.3
2021-05-17	65.287	58.3406	16.3939	9.8987	155.53	0.3
2021-05-18	65.608	58.4551	16.3138	10.2968	155.35	0.1
2021-05-19	65.6992	58.5275	17.2004	10.6654	154.8	2.1
2021-05-20	66.1398	58.6333	16.9249	9.7943	154.2	0
2021-05-21	65.784	58.6762	16.1846	10.6666	153.6	0
2021-05-22	66.0119	58.7821	16.2324	10.2901	153	1.4
2021-05-23	66.4886	58.8248	16.124	10.4935	152.8	1.7
2021-05-24	66.4042	58.8356	16.6978	10.385	152.28	0
2021-05-25	65.4723	58.8371	16.2483	10.0758	152.07	2.5
2021-05-26	65.9319	59.0027	17.014	9.8527	151.46	23.4
2021-05-27	64.3411	59.0335	16.5723	10.5861	151.15	0
2021-05-28	64.9608	59.1014	16.3468	10.7311	150.83	1.6
2021-05-29	65.1167	59.167	16.4323	10.5277	150.68	0
2021-05-30	65.2901	59.6305	16.5345	10.898	150.82	0
2021-05-31	65.2045	59.865	16.1526	10.8911	150.83	0
2021-06-01	65.8392	60.0452	16.1603	10.3435	150.58	1.1
2021-06-02	65.3582	60.1515	16.7949	10.5128	150.34	0
2021-06-03	65.0573	60.2403	16.6094	11.0398	149.62	8.9
2021-06-04	64.6663	60.3859	16.6648	10.359	148.75	0
2021-06-05	64.0698	60.559	16.1437	10.891	148.18	0
2021-06-06	63.3607	60.5669	16.3478	10.8466	147.68	0
2021-06-07	63.2751	60.5802	16.6896	10.1744	147.6	0
2021-06-08	62.5866	60.6693	16.3651	10.7604	146.55	0
2021-06-09	63.5968	61.0253	16.7331	10.328	146.23	28.9
2021-06-10	63.7187	61.1434	16.2347	10.9688	146.05	0.8
2021-06-11	63.5211	54.7674	16.8624	10.8163	146	0.8
2021-06-12	64.4573	55.1251	16.2817	11.4629	146	3.4
2021-06-13	62.7507	53.8125	17.0921	11.1463	146.2	0
2021-06-14	63.5226	54.0629	16.7972	11.3363	146.1	0
2021-06-15	62.3215	54.764	17.876	10.8237	146.3	0
2021-06-16	61.9444	54.6519	17.4103	11.7325	146.35	0
2021-06-17	62.6484	55.4732	17.6923	11.9623	146.15	24.4
2021-06-18	65.108	55.5874	17.901	12.0641	146.3	35.3
2021-06-19	66.8057	57.0279	17.1988	12.0956	147.52	21.5
2021-06-20	66.3719	56.6506	17.0376	11.9654	148.4	0
2021-06-21	64.493	55.8741	17.0886	11.4641	149	0
2021-06-22	64.732	56.7004	17.0575	11.9767	148.5	0
2021-06-23	64.827	57.231	17.1427	11.8379	147.71	0
2021-06-24	64.8878	56.2199	18.039	11.8717	147.2	0
2021-06-25	64.6745	56.7052	17.986	11.7913	147.15	5.6
2021-06-26	65.5499	57.3302	18.3208	12.2625	147.18	0
2021-06-27	65.9085	57.4269	18.468	12.2868	147.28	5.6
2021-06-28	66.8122	57.7716	18.7842	11.9337	147.63	0.2
2021-06-29	63.5111	54.4679	18.9508	11.861	148.1	0
2021-06-30	65.1909	56.8926	18.6043	11.6502	147.76	0
2021-07-01	65.9633	56.6281	18.5655	12.0564	147.27	0
2021-07-02	67.606	57.1312	18.7613	11.5547	148.04	38.6
2021-07-03	66.817	57.4758	18.0999	11.8526	148.72	2.7
2021-07-04	66.8032	57.449	18.4806	11.3388	148.28	6.6
2021-07-05	67.4825	56.8571	18.4991	11.0139	148.23	6.5
2021-07-06	67.4681	56.5092	18.9339	11.4353	147.82	2.9
2021-07-07	67.2501	57.1055	19.5474	12.6727	147.92	14
2021-07-08	68.0151	55.2682	19.6802	12.7388	149.04	2.7
2021-07-09	70.1198	57.8514	19.1054	13.3187	148.38	1.3
2021-07-10	68.0302	55.2754	19.1732	12.5051	148.69	6.2
2021-07-11	68.1875	56.2565	19.7662	13.0175	148.75	34.7
2021-07-12	71.0276	58.1649	19.8051	12.8001	148.93	0.3
2021-07-13	70.0515	58.8317	19.7208	12.6476	150.4	0
2021-07-14	70.0487	60.0058	19.8877	12.8212	151.93	0
2021-07-15	68.9688	57.499	19.2804	12.9896	151.64	0
2021-07-16	68.457	57.8675	19.1019	12.4049	150.34	0
2021-07-17	69.4307	56.4593	19.5605	12.2093	149.64	39
2021-07-18	68.7238	57.6156	19.3004	13.1518	151.2	0
2021-07-19	68.9082	58.0193	19.1131	12.4028	152.65	9.1
2021-07-20	68.267	58.3167	20.0287	12.9983	153.26	0
2021-07-21	68.2714	58.092	19.4909	12.7317	153.15	0
2021-07-22	68.0104	58.6539	20.7933	12.0429	152.56	0
2021-07-23	68.6593	59.5282	20.1759	12.4987	151.63	10.2
2021-07-24	69.2073	58.698	20.6009	12.4958	150.55	0.2
2021-07-25	68.5041	59.8987	20.758	12.9513	149.3	0
2021-07-26	68.8879	60.6711	20.5947	12.3653	148.7	0
2021-07-27	69.3254	61.9691	20.4449	13.1106	149.14	0
2021-07-28	68.9653	60.8563	20.3319	12.9331	148.68	1.7
2021-07-29	70.2451	60.8563	20.5398	12.7571	148.19	0
2021-07-30	69.6602	62.2763	21.3662	12.1351	148.08	0
2021-07-31	69.7777	63.0601	21.0291	12.0124	147.92	0
2021-08-01	71.4333	64.3799	20.4426	12.8199	148.13	0
2021-08-02	71.5501	65.7447	20.8011	13.4317	148.34	0
2021-08-03	74.7251	64.6009	21.0331	13.9463	147.68	0
2021-08-04	71.9937	65.1927	21.0468	14.0116	146.97	0
2021-08-05	70.4323	65.7153	21.6483	13.7085	147.16	20.4
2021-08-06	72.0864	66.3895	20.122	13.3329	147.4	0
2021-08-07	76.8515	65.4744	21.8091	13.785	147.05	0.6
2021-08-08	75.1606	63.9611	22.1844	13.7894	147.22	49
2021-08-09	76.1325	63.5681	21.2631	13.8128	147.51	4.2
2021-08-10	77.2215	65.0741	22.0649	13.4569	147.78	1.5
2021-08-11	78.7011	64.292	22.971	13.1152	148.28	0.7
2021-08-12	79.1054	62.1291	22.8984	13.5835	147.83	0
2021-08-13	78.5669	63.462	23.037	14.0566	147.79	64.6
2021-08-14	77.9454	61.6883	23.8304	13.0828	147.95	0.3
2021-08-15	77.9514	64.3461	23.6619	13.0998	148.37	0
2021-08-16	79.2342	64.7974	23.6705	13.0723	148.19	0
2021-08-17	78.4232	63.7548	23.4722	13.5958	147.28	0
2021-08-18	77.5477	63.2833	24.2416	13.5825	147.08	13.2
2021-08-19	77.659	63.7444	24.6548	13.857	147.03	0
2021-08-20	79.279	64.2687	23.2476	13.2552	147.43	0
2021-08-21	78.0278	65.0053	23.6492	13.8963	148.25	0
2021-08-22	80.0722	65.8678	23.7977	13.2205	148.31	0
2021-08-23	82.6048	64.986	24.4884	13.9052	148.29	44.9
2021-08-24	81.138	65.2329	23.0714	13.4394	148.71	0
2021-08-25	83.3058	66.4837	23.7679	13.235	150.01	0.1
2021-08-26	83.0963	65.0336	24.0727	14.8226	150.55	93.9
2021-08-27	83.6328	66.8832	24.8232	15.0751	150.73	26.8
2021-08-28	84.8677	66.2718	24.6673	14.2828	151.74	17.3
2021-08-29	88.9085	69.4423	24.13	14.6805	151.97	43.5
2021-08-30	90.2721	72.3029	24.8942	14.6312	157.6	0
2021-08-31	88.2945	73.8076	24.3046	14.0327	159.25	0
2021-09-01	89.0621	74.1732	23.2077	14.1652	159.19	0.2
2021-09-02	90.2137	74.8687	23.9657	14.3839	157.55	0
2021-09-03	90.7223	75.5335	24.0363	14.4568	159.86	0
2021-09-04	91.0819	76.4179	23.7657	14.3592	161	0
2021-09-05	90.6572	75.3958	24.4261	14.3608	161.63	0
2021-09-06	90.9456	75.0394	24.1385	14.1531	162.7	102.9
2021-09-07	91.5293	75.9042	23.4893	14.6146	162.86	4.8
2021-09-08	93.6288	77.508	23.4657	14.4772	162.92	0
2021-09-09	94.5561	78.562	25.94	14.6082	163.18	0.3
2021-09-10	96.1955	79.2953	25.7554	14.3198	163.34	0
2021-09-11	96.6538	78.6897	24.9455	13.9649	163.5	11
2021-09-12	95.9122	78.5833	25.7142	14.8881	163.66	3
2021-09-13	94.9097	77.9939	25.3665	14.1679	163.82	0
2021-09-14	95.2868	79.1481	25.6202	14.0691	163.98	0.2
2021-09-15	94.3177	77.2192	25.1439	14.1668	164.14	0
2021-09-16	95.644	79.461	25.4226	14.4391	164.2	7.1
2021-09-17	97.3167	80.3383	26.9832	14.1207	164.32	17.2
2021-09-18	97.8512	81.137	25.5857	14.7399	165.24	0.3
2021-09-19	97.0007	80.5558	25.3859	14.8162	165.86	31.1
2021-09-20	96.3323	79.5604	25.6887	14.622	167.53	0
2021-09-21	95.868	79.2246	26.8641	14.4254	168	0
2021-09-22	97.2294	79.4743	26.3205	14.5042	168.64	0
2021-09-23	96.393	79.5468	26.9076	14.2589	168.65	0
2021-09-24	96.3466	80.7021	26.1522	14.8151	168.76	0
2021-09-25	97.8671	81.6541	25.6827	13.9945	168.95	0
2021-09-26	97.8567	82.1866	25.0367	14.7672	168.75	0
2021-09-27	98.5635	82.5972	26.5709	14.9645	168.94	0
2021-09-28	97.5628	82.3651	26.1981	14.6114	168.95	2.3
2021-09-29	98.4941	82.4767	26.1834	15.7017	168.89	5.4
2021-09-30	98.1954	81.7392	26.2658	15.7473	170.02	0
2021-10-01	98.4334	82.4929	25.9948	15.742	170.5	0
2021-10-02	99.7864	81.5862	25.4892	14.9435	170.16	0
2021-10-03	98.9008	81.7689	25.1921	15.173	170.66	0
2021-10-04	99.0503	81.8633	25.5582	15.448	169.15	0
2021-10-05	98.2996	81.8981	25.3628	15.5398	168.54	0
2021-10-06	99.5228	82.0468	24.9006	15.3338	168.2	6.6
2021-10-07	99.3552	82.0544	25.0429	15.5402	169.09	33.3
2021-10-08	98.009	82.147	24.8839	16.0621	170.23	0.3
2021-10-09	99.8796	82.1725	24.9918	15.2147	171.76	0
2021-10-10	99.9852	82.2817	24.457	15.3672	171.36	22.1
2021-10-11	100.217	82.321	24.849	15.4021	171.64	0.1
2021-10-12	99.8929	82.3437	24.6773	15.4671	171.76	0
2021-10-13	100.203	82.4526	24.5106	15.4991	172.14	0
2021-10-14	100.389	82.5798	24.9596	15.4296	172.37	1.5
2021-10-15	100.589	82.5862	24.6606	15.6793	172.59	10.5
2021-10-16	100.836	82.6149	24.9994	15.6499	172.6	11.8
2021-10-17	100.585	82.6241	25.2172	16.0082	170.58	0
2021-10-18	99.2707	82.8838	25.0947	16.0644	173.9	0
2021-10-19	100.108	82.8981	25.8116	15.9706	174.35	1.6
2021-10-20	100.08	83.0349	26.0109	15.0816	174.3	4.5
2021-10-21	100.16	83.0468	25.7588	15.8252	174.1	0
2021-10-22	99.2244	83.124	25.6841	15.4149	173.95	0
2021-10-23	100.462	83.1345	26.0689	15.3693	174.06	0
2021-10-24	100.88	83.1812	26.3905	15.6905	174.3	0
2021-10-25	99.9852	83.1812	26.8206	15.926	174.5	0
2021-10-26	100.217	83.1971	25.9626	15.1317	174.7	3.2
2021-10-27	99.8929	83.2455	26.1294	15.8869	174.9	0
2021-10-28	101.203	83.2537	26.3181	15.5142	175.05	0
2021-10-29	101.389	83.2576	26.4339	15.4825	175.05	1.6
2021-10-30	99.589	83.2581	26.0603	15.4718	175.15	0
2021-10-31	100.836	83.2817	26.1169	15.2117	175.35	0.6
2021-11-01	100.585	83.2817	25.4109	15.2822	175.08	5.5
2021-11-02	99.2707	83.3577	25.8388	15.454	174.87	0.1
2021-11-03	100.108	83.3626	26.0436	15.9618	174.75	0.6
2021-11-04	100.08	83.3687	25.4948	15.5812	174.8	0
2021-11-05	100.16	83.4386	25.987	15.6543	174.82	0
2021-11-06	99.2244	83.4567	25.5996	15.6308	174.65	11.7
2021-11-07	101.462	83.5021	25.2885	15.8192	174.92	16.9
2021-11-08	101.442	83.5299	25.541	15.2495	175.02	0
2021-11-09	100.835	83.5363	26.2292	15.3634	174.98	0
2021-11-10	99.0712	83.5722	25.3309	15.6407	175	0
2021-11-11	102.519	83.5831	25.4995	15.0355	174.78	1.2
2021-11-12	101.024	83.6149	25.9369	15.6347	175	0
2021-11-13	101.703	83.6761	25.6946	15.3545	174.9	0
2021-11-14	100.121	83.7309	25.1301	15.745	174.8	0
2021-11-15	98.3012	83.7859	26.0202	15.7052	174.6	0
2021-11-16	101.242	83.8043	26.0149	15.4082	174.35	2.8
2021-11-17	101.389	83.8544	26.0652	15.8347	174.08	0.8
2021-11-18	101.826	83.8838	25.2081	15.0957	174.34	0
2021-11-19	100.21	84.0822	25.1065	15.4038	174.32	0
2021-11-20	100.873	84.1101	25.6362	15.3915	174.34	0
2021-11-21	99.1523	84.2497	25.2758	15.5035	174.27	16.1
2021-11-22	99.0151	84.2593	25.4358	15.7257	174.2	0.1
2021-11-23	99.7632	84.2869	25.4757	15.7464	174.16	0
2021-11-24	100.017	84.3577	25.5306	15.7275	174.1	0
2021-11-25	100.034	84.3626	25.86	15.6978	174	0
2021-11-26	100.755	84.4064	25.6886	15.8924	174.03	0
2021-11-27	100.007	84.41	26.2361	15.6227	173.9	0
2021-11-28	100.153	84.4556	25.8892	15.5863	173.85	0
2021-11-29	100.062	84.4567	25.4321	14.176	173.74	1.6
2021-11-30	99.9152	84.4995	25.6277	14.1019	173.52	0
2021-12-01	100.68	84.5165	25.5423	15.8616	173.36	0
2021-12-02	100.267	84.5299	25.5932	15.8292	173.14	0
2021-12-03	100.049	84.5363	25.3876	15.4141	172.98	0
2021-12-04	100.021	84.5752	25.7904	15.656	172.78	0
2021-12-05	100.285	84.5831	25.1947	15.8215	172.72	0
2021-12-06	99.84	84.5912	25.3162	15.8828	172.55	0
2021-12-07	100.459	84.6241	25.3937	16.0557	172.4	0.1
2021-12-08	100.224	84.633	26.0145	15.3757	172.3	0
2021-12-09	99.081	84.6471	26.3573	15.8841	172.24	0
2021-12-10	100.002	84.6529	25.8683	15.3971	172.16	0
2021-12-11	100.219	84.6662	25.6	15.5423	172.08	5.2
2021-12-12	99.3692	84.7532	26.2129	16.0457	172	3
2021-12-13	99.85	84.8544	25.7169	15.8829	171.88	0
2021-12-14	99.965	84.9581	25.2837	15.2462	171.92	0
2021-12-15	99.1107	84.9739	25.815	15.577	171.8	0.3
2021-12-16	100.701	84.9827	25.4376	16.8988	171.8	10.3
2021-12-17	99.4364	84.9837	26.1568	15.4023	171.75	0
2021-12-18	99.4533	84.9939	25.8701	15.3494	171.68	0
2021-12-19	98.9516	84.9956	25.4838	15.4658	171.6	0
2021-12-20	99.1088	85.0041	25.6649	15.1867	171.53	0
2021-12-21	99.3978	85.0099	25.3571	15.3075	171.45	0
2021-12-22	99.1729	85.0259	26.3147	15.5722	171.28	0
2021-12-23	99.3272	85.0308	26.152	15.3773	171.2	0
2021-12-24	99.6084	85.0406	26.0303	15.481	171.16	1
2021-12-25	100.373	85.0752	26.0275	15.3996	171.15	0.8
2021-12-26	100.371	85.087	25.5563	15.5208	171.14
2021-12-27	100.416	85.0975	26.2558	15.1035	171.03	0
2021-12-28	100.04	85.1032	25.6291	14.9507	171.15	0
2021-12-29	99.5968	85.343	25.6528	15.0771	171	0
2021-12-30	99.4068	85.3609	25.5093	15.5503	171.02	0
2021-12-31	100.742	85.7341	26.1247	15.7894	171.04	0
